# Supplementary material for: Rheological, Thermal and Mechanical Characterization of Toughened Self-Healing Supramolecular Resins, Based on Hydrogen Bonding
Source: Nanomaterials (Basel). 2022 Dec 5;12(23):4322. doi: 10.3390/nano12234322 (PMC9735688; doi:10.3390/nano12234322)
Supplement: Supplementary file 1 [file nanomaterials-12-04322-s001.zip]

Archive with 1 entries (1 files):
- nanomaterials-2004807-supplementary.pdf
